# Supplementary material for: A Comparative Analysis on the Effect of Variety of Grape Pomace Extracts on the Ice-Templated 3D Cryogel Features
Source: Gels. 2021 Jun 23;7(3):76. doi: 10.3390/gels7030076 (PMC8293078; doi:10.3390/gels7030076)
Supplement: Supplementary file 1 [file gels-07-00076-s001.zip]

Archive with 1 entries (1 files):
- gels-1261042-supplementary.pdf
